# Supplementary material for: Adherence to the Provegetarian Food Patterns and Incidence of All-Cause Mortality in a Mediterranean Population: The SUN Cohort
Source: Nutrients. 2025 Jul 29;17(15):2472. doi: 10.3390/nu17152472 (PMC12348523; doi:10.3390/nu17152472)
Supplement: Supplementary file 1 [file nutrients-17-02472-s001.zip]

Archive with 1 entries (1 files):
- nutrients-3734807-supplementary.pdf
